# Supplementary material for: Opioid Affinity of Diazacyclic Peptidomimetic Compounds Derived from Reduced Polyamides
Source: Int J Mol Sci. 2025 Aug 25;26(17):8249. doi: 10.3390/ijms26178249 (PMC12428765; doi:10.3390/ijms26178249)
Supplement: Supplementary file 1 [file ijms-26-08249-s001.zip]

Archive with 1 entries (1 files):
- ijms-3781162-supplementary.pdf
